# Supplementary material for: Assessment of Intraspecific Diversity and Screening of Elite Genotypes of Atriplex canescens as a Host Plant for Cistanche deserticola
Source: Plants (Basel). 2026 Mar 12;15(6):881. doi: 10.3390/plants15060881 (PMC13030436; doi:10.3390/plants15060881)
Supplement: Supplementary file 1 [file plants-15-00881-s001.zip]

Archive with 1 entries (1 files):
- plants-4171179-supplementary.pdf
